# Supplementary material for: A novel cascade allows Metarhizium robertsii to distinguish cuticle and hemocoel microenvironments during infection of insects
Source: PLoS Biol. 2021 Aug 4;19(8):e3001360. doi: 10.1371/journal.pbio.3001360 (PMC8366996; doi:10.1371/journal.pbio.3001360)
Supplement: S1 Data — (XLSX) [file pbio.3001360.s001.xlsx]

## Sheet: Figure 1
Figure 1B	LT50
	WT		∆Coh1#1		∆Coh1#2		∆Coh1#3
	8.6541		17.6187		12.0594		16.1319
	8.8016		17.3284		17.5602		18.256
	8.1802		11.62		14.0285		11.58
mean	8.5453		15.5224		14.5494		15.3226
SEM	0.18745		1.95298		1.60916		1.96922
Statistics method	Tukey's test in One-Way ANOVA
Figure 1D	Expression of Hat1
	SDY		Cuticle		Hemolymph
	1		1.44925		0.47614
	1		1.0755		0.2411
	1		1.07835		0.2378
mean	1		1.20103		0.31835
SEM	0		0.12411		0.0789
Statistics method	Tukey's test in One-Way ANOVA
	Expression of Hdac1
	SDY		Cuticle		Hemolymph
	1		2.06762		0.09
	1		0.7879		0.14176
	1		2.73676		0.101
mean	1		1.86409		0.11092
SEM	0		0.57172		0.01574
Statistics method	Tukey's test in One-Way ANOVA
Figure 1F	Relative normalized expression of Coh1
	WT		∆Hat1		∆Hdac1
	1		30.2149		16.4082
	1		24.3486		10.3359
	1		28.3659		18.8456
mean	1		27.6431		15.1966
SEM	0		1.73157		2.53014
Statistics method	Tukey's test in One-Way ANOVA

## Sheet: Figure 2
Figure 2B	Relative H3K56Ac/H3 at Coh1 promoter	in SDY condition								in hemolymph condition
		WT		∆Hdac1		Hdac1OE		C-∆Hdac1		WT		∆Hdac1		Hdac1OE		C-∆Hdac1
		1		3.58153		0.83		0.98		2.71321		1.49707		0.303554		2.12987
		1		3.1006		1.066		1.1		4.05584		1.82513		0.238159		3.62998
		1		3.16017		0.954		1.0258		3.8754		3.39098		1.32349		4.87525
														0.574359
	mean	1		3.28076		0.95		1.03527		3.54815		2.23772		0.60989		3.54503
	SEM	0		0.15136		0.06816		0.03496		0.42071		0.58435		0.24875		0.79366
	Statistics method	Tukey's test in One-Way ANOVA
Figure 2C	Occupancy relative to H3 at Coh1 promoter	H3Ac						H3K4Ac						H3K56Ac
		WT		∆Hat1		C-∆Hat1		WT		∆Hat1		C-∆Hat1		WT		∆Hat1		C-∆Hat1
		1		7.9		0.97		1		4		0.78		1		1.90528		1.2147
		1		6.45		1.02		1		2.8		0.9		1		2.1789		2.289
		1		8.87656		1.05		1		6.77396		0.67		1		2.51487		0.978
		1		7.74219		1.01333		1		4.52465		0.78333		1		2.19968		1.4939
		0		0.70492		0.02333		0		1.1768		0.06642		0		0.17628		0.40338
Figure 2D	Relative normalized expression of Hdac1	in SDY condition						in hemolymph condition
		WT		∆Hat1		C-∆Hat1		WT		∆Hat1		C-∆Hat1
		1		0.10385		0.987		0.09		0.0121		0.1035
		1		0.09557		1.247		0.14176		0.03864		0.17677
		1		0.21027		1.1025		0.101		0.02035		0.11696
	mean	1		0.13656		1.11217		0.11092		0.02369		0.13241
	SEM	0		0.03693		0.07521		0.01574		0.00784		0.02252
	Statistics method	Tukey's test in One-Way ANOVA
Figure 2E	Occupancy relative to H3 at Hdac1 promoter	H3Ac						H3K4Ac
		WT		∆Hat1		C-∆Hat1		WT		∆Hat1		C-∆Hat1
		1		0.39004		0.7		1		0.32577		1.1
		1		0.22688		0.9		1		0.20027		0.9
		1		0.48633		0.77		1		0.18686		1.5
	mean	1		0.36775		0.79		1		0.23763		1.16667
	SEM	0		0.07572		0.05859		0		0.04424		0.17638
	Statistics method	Tukey's test in One-Way ANOVA
Figure 2F	Occupancy relative to H3 at Hdac1 promoter	H3Ac					H3K4Ac
		SDY		Hemolymph			SDY		Hemolymph
		1		0.31154			1		0.4383
		1		0.34092			1		0.61396
		1		0.41666			1		0.4118
		1		0.36272			1		0.57512
	mean	1		0.35796			1		0.50979
	SEM	0		0.0222			0		0.04986
	Statistics method	Tukey's test in One-Way ANOVA

## Sheet: Figure 4
Figure 4C	Relative COH2 occupancy at target promoter
		WT-FLAG		WT-COH2-FLAG
		1		29.24
		1		28.03
		1		31.025
	mean	1		29.4317
	SEM	0		0.86988
	Statistics method	One-Sample t-Test
Figure 4D	Relative COH2 occupancy at target promoters	DtxS1 promoter					DtxS2 promoter					DtxS3 promoter					DtxS4 promoter
		WT-FLAG		WT-COH2-FLAG			WT-FLAG		WT-COH2-FLAG			WT-FLAG		WT-COH2-FLAG			WT-FLAG		WT-COH2-FLAG
		1		115.36			1		25.866			1		44.866			1		12.075
		1		90.1587			1		32.67			1		65.98			1		15.78
		1		102.757			1					1		75.27			1
	mean	1		102.759			1		29.268			1		62.0387			1		13.9275
	SEM	0		7.27499			0		3.402			0		8.99539			0		1.8525
	Statistics method	Tukey's test in One-Way ANOVA
Figure 4E	Relative COH2 occupancy at target promoters	DtxS1 promoter					DtxS2 promoter					DtxS3 promoter					DtxS34promoter
		WT-COH2-FLAG		∆Coh1-COH2-FLAG			WT-COH2-FLAG		∆Coh1-COH2-FLAG			WT-COH2-FLAG		∆Coh1-COH2-FLAG			WT-COH2-FLAG		∆Coh1-COH2-FLAG
		1		3.43426			1		3.24901			1		4.28709			1		1.13288
		1		3.91768			1		4.62675			1		1.04247			1		2.21914
		1		2.17347			1		5.9794			1		3.43426			1		2.58741
		1		2.2974			1		1.18099			1		0.83509			1		2.8741
		1		2.62079
		1		1.45397
	mean	1		2.64959			1		3.75904			1		2.39973			1		2.20338
	SEM	0		0.36537			0		1.02426			0		0.8623			0		0.38118
	Statistics method	Tukey's test in One-Way ANOVA
Figure 4F	Relative COH2 occupancy at target promoters	DtxS1 promoter					DtxS2 promoter					DtxS3 promoter					DtxS34promoter
		WT-COH2-FLAG		Coh1OE-COH2-FLAG			WT-COH2-FLAG		Coh1OE-COH2-FLAG			WT-COH2-FLAG		Coh1OE-COH2-FLAG			WT-COH2-FLAG		Coh1OE-COH2-FLAG
		1		0.18428			1		0.38689			1		0.1845			1		0.17678
		1		0.28126			1		0.19479			1		0.20147			1		0.22068
	mean	1		0.23277			1		0.29084			1		0.19299			1		0.19873
	SEM	0		0.04849			0		0.09605			0		0.00849			0		0.02195
	Statistics method	Tukey's test in One-Way ANOVA

## Sheet: Figure 5
Figure 5A	Normalized expression level of target genes	MAA_10199					MAA_10350					MAA_10456
		WT		∆Coh2			WT		∆Coh2			WT		∆Coh2
		1		0.5504			1		0.01084			1		0.24435
		1		0.21485			1		0.00969			1		0.57154
		1		0.20587			1		0.00106			1		0.16862
	mean	1		0.32371			1		0.0072			1		0.32817
	SEM	0		0.11338			0		0.00309			0		0.12363
	Statistics method	Tukey's test in One-Way ANOVA
Figure 5B	Relative COH2 occupancy at target promoters	MAA_10199					MAA_10350					MAA_10456
		WT-FLAG		WT-COH2-FLAG			WT-FLAG		WT-COH2-FLAG			WT-FLAG		WT-COH2-FLAG
		1		110.2			1		232.97			1		668.14
		1		218.89			1		186.63			1		696.51
		1		181.52			1		280.92			1		425.79
	mean	1		170.203			1		233.507			1		596.813
	SEM	0		31.8822			0		27.2205			0		85.903
	Statistics method	Tukey's test in One-Way ANOVA
Figure 5C	Normalized expression level of target genes	MAA_10199					MAA_10350					MAA_10456
		Cuticle		Hemolymph			Cuticle		Hemolymph			Cuticle		Hemolymph
		1		0.41636			1		0.04579			1		0.15358
		1		0.32587			1		0.02599			1		0.2457
		1		0.25479			1		0.10259			1		0.28795
	mean	1		0.33234			1		0.05812			1		0.22908
	SEM	0		0.04675			0		0.02296			0		0.03967
	Statistics method	Tukey's test in One-Way ANOVA
Figure 5D	Relative COH2 occupancy at target promoters	MAA_10199					MAA_10350					MAA_10456
		Cuticle		Hemolymph			Cuticle		Hemolymph			Cuticle		Hemolymph
		1		0.03303			1		0.00609			1		0.03303
		1		0.10658			1		0.01017			1		0.00372
		1		0.03326			1		0.03565			1		0.0053
	mean	1		0.05762			1		0.0173			1		0.01402
	SEM	0		0.02448			0		0.00925			0		0.00952
	Statistics method	Tukey's test in One-Way ANOVA
Figure 5E	Normalized expression level of target genes	MAA_10199					MAA_10350					MAA_10456
		WT		∆Coh1			WT		∆Coh1			WT		∆Coh1
		1		36.2943			1		5.18394			1		3.49208
		1		11.1358			1		3.87459			1		5.38671
		1		25.2158			1		3.88832			1		2.3562
	mean	1		24.2153			1		4.31562			1		3.745
	SEM	0		7.27984			0		0.43418			0		0.88393
	Statistics method	Tukey's test in One-Way ANOVA
Figure 5F	Relative COH2 occupancy at target promoters	MAA_10199					MAA_10350					MAA_10456
		WT-COH2-FLAG		∆Coh1-COH2-FLAG			WT-COH2-FLAG		∆Coh1-COH2-FLAG			WT-COH2-FLAG		∆Coh1-COH2-FLAG
		1		1.38511			1		4.15795			1		2.50533
		1		1.51572			1		3.34035			1		2.32947
		1		3.59253			1		6.04189			1		2.60268
	mean	1		2.16445			1		4.5134			1		2.47916
	SEM	0		0.71503			0		0.79986			0		0.07995
	Statistics method	Tukey's test in One-Way ANOVA

## Sheet: S1 Fig
S1I Fig	Normalized expression level of Hdac1
		WT		Hdac1OE		ΔCoh1-Hdac1OE
		1		34.9875		24.5478
		1		40.4579		19.8726
		1		42.1587		25.1259
	mean	1		39.2014		23.1821
	SEM	0		2.16338		1.66315
	Statistics method	Tukey's test in One-Way ANOVA

## Sheet: S2 Fig
S2A Fig	Colony diameter	4 days after inoculation
		WT		∆Coh1#1		∆Coh1#2		∆Coh1#3
		1.85		1.775		1.775		1.8
		1.85		1.75		1.8		1.75
		1.875		1.75		1.8		1.7
		1.95		1.9		1.85		1.875
		1.9		1.9		1.8		1.85
		1.9		1.85		1.95		1.875
		1.65		1.6		1.95		1.825
		1.65		1.55		1.95		1.85
		1.65		1.55		2		1.8
	mean	1.80833		1.73611		1.875		1.81389
	SEM	0.04082		0.04661		0.02887		0.01959
	Statistics method	Tukey's test in One-Way ANOVA
		5 days after inoculation
		WT		∆Coh1#1		∆Coh1#2		∆Coh1#3
		2.4		2.275		2.3		2.3
		2.45		2.3		2.3		2.275
		2.45		2.3		2.3		2.25
		2.4		2.3		2.25		2.3
		2.4		2.3		2.35		2.3
		2.35		2.3		2.2		2.3
		2.1		2.025		2.5		2.3
		2.1		1.975		2.5		2.3
		2.1		2		2.475		2.3
	mean	2.30556		2.19722		2.35278		2.29167
	SEM	0.05234		0.04955		0.03737		0.00589
	Statistics method	Tukey's test in One-Way ANOVA
		6 days after inoculation
		WT		∆Coh1#1		∆Coh1#2		∆Coh1#3
		2.85		2.7		2.75		2.7
		2.9		2.7		2.7		2.7
		2.9		2.7		2.725		2.725
		2.9		2.8		2.7		2.75
		2.85		2.75		2.85		2.725
		2.875		2.8		2.65		2.75
		2.525		2.45		2.9		2.75
		2.525		2.4		2.875		2.7
		2.55		2.375		2.95		2.7
	mean	2.76389		2.63056		2.78889		2.72222
	SEM	0.05805		0.0574		0.03538		0.00773
	Statistics method	Tukey's test in One-Way ANOVA
		7 days after inoculation
		WT		∆Coh1#1		∆Coh1#2		∆Coh1#3
		3.4		3.25		3.25		3.3
		3.5		3.25		3.25		3.25
		3.475		3.225		3.275		3.275
		3.3		3.2		3.1		3.15
		3.3		3.2		3.275		3.125
		3.3		3.2		3.1		3.15
		3.025		2.9		3.6		3.375
		3.025		2.9		3.6		3.375
		3.05		2.95		3.55		3.35
	mean	3.26389		3.11944		3.33333		3.26111
	SEM	0.06265		0.05133		0.06654		0.0331
	Statistics method	Tukey's test in One-Way ANOVA
		8 days after inoculation
		WT		∆Coh1#1		∆Coh1#2		∆Coh1#3
		3.85		3.65		3.675		3.675
		3.9		3.65		3.7		3.625
		3.9		3.65		3.7		3.675
		3.825		3.65		3.6		3.6
		3.7		3.625		3.7		3.6
		3.8		3.65		3.5		3.6
		3.6		3.65		3.9		3.75
		3.6		3.55		3.85		3.725
		3.6		3.6		3.925		3.7
				3.5
	mean	3.75278		3.61389		3.72778		3.66111
	SEM	0.04299		0.01822		0.04667		0.01914
	Statistics method	Tukey's test in One-Way ANOVA
		9 days after inoculation
		WT		∆Coh1#1		∆Coh1#2		∆Coh1#3
		4.4		4.2		4.2		4.25
		4.45		4.2		4.2		4.175
		4.45		4.2		4.2		4.2
		4.4		4.2		4.125		4.175
		4.325		4.15		4.275		4.175
		4.35		4.2		4.05		4.2
		4		3.95		4.1		4.3
		4		3.9		4		4.3
		4.05		3.925		4.05		4.2
	mean	4.26944		4.10278		4.13333		4.21944
	SEM	0.06479		0.04496		0.03033		0.01707
	Statistics method	Tukey's test in One-Way ANOVA
		10 days after inoculation
		WT		∆Coh1#1		∆Coh1#2		∆Coh1#3
		4.8		4.6		4.6		4.65
		4.9		4.6		4.6		4.6
		4.9		4.575		4.625		4.625
		4.8		4.6		4.55		4.6
		4.8		4.6		4.775		4.6
		4.85		4.65		4.5		4.6
		4.6		4.5		4.8		4.7
		4.575		4.5		4.8		4.8
		4.6		4.5		4.8		4.9
	mean	4.75833		4.56944		4.67222		4.675
	SEM	0.0437		0.01853		0.04028		0.03584
	Statistics method	Tukey's test in One-Way ANOVA
		11 days after inoculation
		WT		∆Coh1#1		∆Coh1#2		∆Coh1#3
		5.275		5.05		5.05		5.15
		5.375		5.05		5.05		5.025
		5.35		5.075		5.05		5.1
		5.3		5.05		5		5
		5.2		5.075		5.175		5.075
		5.275		5.15		4.9		5
		5.1		5.05		5.15		5
		5.1		5		5.2		5.2
		5.1		4.975		5		5.1
	mean	5.23056		5.05278		5.06389		5.07222
	SEM	0.03651		0.01637		0.03203		0.0241
	Statistics method	Tukey's test in One-Way ANOVA
		12 days after inoculation
		WT		∆Coh1#1		∆Coh1#2		∆Coh1#3
		5.8		5.575		5.55		5.65
		5.85		5.55		5.525		5.55
		5.825		5.55		5.55		5.575
		5.75		5.55		5.45		5.5
		5.7		5.5		5.4		5.55
		5.725		5.6		--		5.45
		5.55		5.475		5.5		5.6
		5.525		5.45		5.4		5.5
		5.6		5.5		5.3		5.4
	mean	5.70278		5.52778		5.45938		5.53056
	SEM	0.03984		0.01637		0.03132		0.02561
	Statistics method	Tukey's test in One-Way ANOVA
		13 days after inoculation
		WT		∆Coh1#1		∆Coh1#2		∆Coh1#3
		6.2		6.025		6		6.1
		6.3		6		5.95		6
		6.3		6		6.025		6.075
		6.1		6		6.05		6.25
		6.1		6		6.1		6.3
		6.05		5.95		6.075		6.4
	mean	6.175		5.99583		6.03333		6.1875
	SEM	0.04425		0.01003		0.02205		0.0625
	Statistics method	Tukey's test in One-Way ANOVA
		14 days after inoculation
		WT		∆Coh1#1		∆Coh1#2		∆Coh1#3
		6.65		6.45		6.4		6.6
		6.75		6.5		6.425		6.45
		6.7		6.45		6.45		6.5
		6.55		6.45		6.675		6.675
		6.5		6.4		6.625		6.625
		6.6		6.45		6.4		6.65
	mean	6.625		6.45		6.49583		6.58333
	SEM	0.03819		0.01291		0.04976		0.03632
	Statistics method	Tukey's test in One-Way ANOVA
S2B Fig	Colonial yield
		WT		∆Coh1#1		∆Coh1#2		∆Coh1#3
		15.9236		16.5605		11.5348		12.4878
		26.1147		10.2587		12.5478		10.2155
		25.4777		15.2866		8.02146		9.12587
		8.28025		12.1019		20.5478		22.3214
		21.0191		12.7388		19.5874		25.2148
		19.7452		10.1911		10.2548		24.2146
		22.293		21.6561		9.25478		18.2548
		15.2866				20.2459
		21.0191
	mean	19.4621		14.1134		13.9993		17.405
	SEM	1.85733		1.54639		1.85923		2.56658
	Statistics method	Tukey's test in One-Way ANOVA
S2D Fig	LT50
		WT		∆Coh1#1		∆Coh1#2		∆Coh1#3
		3.5748		4.4114		4.0912		3.9355
		3.5305		4.3619		4.1049		4.2925
		3.7699		4.2858		4.2817		4.1526
		3.0249		3.949		4.1401		4.154
		3.1834		3.822		3.6628		3.892
	mean	3.4167		4.16602		4.05614		4.08532
	SEM	0.13613		0.11798		0.10398		0.07483
	Statistics method	Tukey's test in One-Way ANOVA
S2E Fig	CFUs/ml hemolymph
		2 days after injection
		WT		∆Coh1#1		∆Coh1#2		∆Coh1#3
		8		20		4		10
		16		8		20		11
		15		18		9		9
	mean	13		15.3333		11		10
	SEM	2.51661		3.71184		4.72582		0.57735
	Statistics method	Tukey's test in One-Way ANOVA
		3 days after injection
		WT		∆Coh1#1		∆Coh1#2		∆Coh1#3
		140		36		35		15
		224		16		15		20
		192		28		24		29
	mean	185.333		26.6667		24.6667		21.3333
	SEM	24.4767		5.81187		5.78312		4.09607
	Statistics method	Tukey's test in One-Way ANOVA
		4 days after injection
		WT		∆Coh1#1		∆Coh1#2		∆Coh1#3
		520		64		95		150
		380		104		68		98
		624		128		135		69
	mean	508		98.6667		99.3333		105.667
	SEM	70.6918		18.6667		19.4622		23.6948
	Statistics method	Tukey's test in One-Way ANOVA
S2F Fig	Fungal burden	Topical application
		WT		∆Coh1		∆Coh2		Coh2OE		∆Coh1::∆Coh2		∆Coh1::Coh2OE		C-∆Coh2
		92.8571		29.5933		32.0412		8.1982		6.83333		2.18947		147.414
		67.4809		60.7231		19.237		15.9514		0.0578738		9.48961		102.444
		82.658		10.508		54.3009		8.27273		10.7881		6.42442		89.1429
		49.7754		9.86432		5.3844		6.89342		7.07243		16.1379		109.2
		105.307		21.8715		15.3417		8.39429		13.9455		5.33788		66.3
	mean	79.6157		34.512		25.261		9.542		7.73943		7.91586		102.9
	SEM	9.7014		12.7695		8.42332		1.62525		2.32466		2.36369		13.3234
	Statistics method	Tukey's test in One-Way ANOVA
S2G Fig	Fungal burden	Injection
		WT		∆Coh1		∆Coh2		Coh2OE		∆Coh1::∆Coh2		∆Coh1::Coh2OE		C-∆Coh2
		151.881		8.10187		17.5447		42.9703		26.3377		15.625		116.045
		250.808		4.4381		103.235		36.4744		20.5498		3.4958		231.284
		163.614		2.67109		100.8		46.2685		18.263		5.51223		137.186
		123.095		3.56828		22.4115		28.3747		17.8533		1.01972		177.245
		50.8825		4.29722		21.0476		19.2953		16.3158		4.65961		106.15
	mean	148.056		4.61531		53.0078		34.6767		19.8639		6.06247		153.582
	SEM	32.3113		0.92642		20.0276		4.91269		1.75463		2.50729		22.9403
	Statistics method	Tukey's test in One-Way ANOVA
S2H Fig	Appressorium formation
		12 hours after inoculaiton
		WT		∆Coh1#1		∆Coh1#2		∆Coh1#3
		20		16		15		10
		18		15		14		22
		21		13		21		12
		21		10		23		19
		18		22		25		17
		22		12		17		21
		20		20		18		20
		19		19		20		18
		23		23		21		17
	mean	20.2222		16.6667		19.3333		17.3333
	SEM	0.57198		1.52753		1.21335		1.33333
	Statistics method	Tukey's test in One-Way ANOVA
		14 hours after inoculaiton
		WT		∆Coh1#1		∆Coh1#2		∆Coh1#3
		30		24		37		30
		30		28		35		35
		38		35		30		31
		32		32		35		36
		40		31		--		35
		35		30		31		31
		33		30		39		40
		35		29		35		35
		31		35		36		38
	mean	34		31.3333		35.6364		34.5556
	SEM	0.97701		0.98729		0.887		1.11941
	Statistics method	Tukey's test in One-Way ANOVA
		16 hours after inoculaiton
		WT		∆Coh1#1		∆Coh1#2		∆Coh1#3
		54		53		53		48
		67		49		50		54
		50		49		49		50
		50		45		50		51
		51		56		50		47
		49		43		48		43
		51		50		49		55
		49		47		50		51
		50		53		50		40
	mean	52.3333		49.4444		49.8889		48.7778
	SEM	1.90029		1.37549		0.45474		1.6311
	Statistics method	Tukey's test in One-Way ANOVA
		18 hours after inoculaiton
		WT		∆Coh1#1		∆Coh1#2		∆Coh1#3
		52		55		59		60
		60		57		51		51
		63		59		55		59
		54		60		56		55
		55		58		57		57
		59		57		60		60
		55		50		62		61
		54		55		60		55
		60		63		59		65
	mean	56.8889		57.1111		57.6667		58.1111
	SEM	1.22977		1.21843		1.10554		1.36874
	Statistics method	Tukey's test in One-Way ANOVA
		20 hours after inoculaiton
		WT		∆Coh1#1		∆Coh1#2		∆Coh1#3
		75		73		79		74
		80		72		79		70
		82		80		74		65
		74		73		75		80
		82		80		78		72
		79		80		70		81
		75		75		75		70
		74		74		75		69
		80		73		74		75
	mean	77.8889		75.5556		75.4444		72.8889
	SEM	1.12354		1.14396		0.95904		1.73561
	Statistics method	Tukey's test in One-Way ANOVA
S2J Fig	PO activity
		Control		WT		ΔCoh1		ΔCoh2		WT-COH2-FLAG		ΔCoh1-COH2-FLAG
		0.1802		0.0524		0.0255		0.1512		0.0312		0.0249
		0.2516		0.051		0.2181		0.1645		0.0472		0.0804
		0.15267		0.02467		0.03333		0.2047		0.049		0.03253
		0.1923				0.0252				0.0553		0.039
	mean	0.19419		0.04269		0.07553		0.17347		0.04568		0.04421
	SEM	0.02086		0.00902		0.04756		0.01608		0.00513		0.0124
	Statistics method	Tukey's test in One-Way ANOVA
S2K Fig	Relative normalized expression
		Gallerimycin
		Control		WT		ΔCoh1		ΔCoh2		WT-COH2-FLAG		ΔCoh1-COH2-FLAG
		1		814.838		53.9485		656.733		602.307		941.234
		1		1038.71		264.179		146.44		58.3773		750.675
		1		267.02		374.936		38.3972		619.298		649.32
	mean	1		706.855		231.021		280.523		426.661		780.41
	SEM	0		229.217		94.1326		190.673		184.207		85.5698
	Statistics method	Tukey's test in One-Way ANOVA
		Defensin
		Control		WT		ΔCoh1		ΔCoh2		WT-COH2-FLAG		ΔCoh1-COH2-FLAG
		1		70.9184		72.1864		18.354		91.5432		84.9934
		1		64.8964		2.90037		70.1584		42.3262		32.8738
		1		117.879		195.437		96.8743		79.8282		206.724
	mean	1		84.5645		90.1744		61.7956		71.2326		108.197
	SEM	0		16.7476		56.3034		23.0493		14.8435		51.51
	Statistics method	Tukey's test in One-Way ANOVA

## Sheet: S3 Fig
S3A Fig	Colony diameter	4 days after inoculation
		WT		Coh1OE#1		Coh1OE#2		C-ΔCoh1
		2.05		2.1		2.1		1.85
		2.05		2.1		2.1		1.9
		2		2.1		2.1		1.9
		1.9		2		2.05		2.025
		1.9		2.1		2.1		1.975
		1.85		2.1		2		2
		1.9		1.95		1.9		2
		1.9		2		1.9		1.975
		1.9		2		1.95		1.9
		1.9		2		1.9
	mean	1.935		2.045		2.01		1.94722
	SEM	0.02242		0.01893		0.02867		0.02017
	Statistics method	Tukey's test in One-Way ANOVA
		5 days after inoculation
		WT		Coh1OE#1		Coh1OE#2		C-ΔCoh1
		2.55		2.6		2.55		2.3
		2.5		2.55		2.6		2.3
		2.5		2.6		2.5		2.3
		2.5		2.65		2.7		2.6
		2.5		2.7		2.65		2.5
		2.5		2.6		2.7		2.375
		2.7		2.9		2.8		2.45
		2.7		2.8		2.8
		2.8		2.9		2.8
		2.8		2.9		2.8
	mean	2.605		2.72		2.69		2.40357
	SEM	0.04113		0.04485		0.03559		0.04446
	Statistics method	Tukey's test in One-Way ANOVA
		6 days after inoculation
		WT		Coh1OE#1		Coh1OE#2		C-ΔCoh1
		3.05		3.2		3.15		2.8
		3.05		3.25		3.15		2.875
		3.1		3.2		3.2		2.85
		3.1		3.3		3.3		3.125
		3.15		3.4		3.35		3.05
		3.1		3.4		3.3		3
		2.9		3.1		3		2.925
		2.9		3.1		3		2.85
		2.9		3.05		3
		2.9		3.05		3
	mean	3.015		3.205		3.145		2.93438
	SEM	0.03253		0.0418		0.04438		0.04007
	Statistics method	Tukey's test in One-Way ANOVA
		7 days after inoculation
		WT		Coh1OE#1		Coh1OE#2		C-ΔCoh1
		3.6		3.8		3.8		3.475
		3.6		3.75		3.75		3.5
		3.6		3.85		3.8		3.4
		3.6		3.9		3.75		3.6
		3.6		3.8		3.8		3.575
		3.6		3.85		3.85		3.65
		3.5		3.75		3.6		3.55
		3.4		3.75		3.6		3.5
		3.5		3.7		3.6
		3.5		3.75		3.65
	mean	3.55		3.79		3.72		3.53125
	SEM	0.02236		0.01944		0.03091		0.02785
	Statistics method	Tukey's test in One-Way ANOVA
		8 days after inoculation
		WT		Coh1OE#1		Coh1OE#2		C-ΔCoh1
		4.1		4.3		4.35		4.025
		4.1		4.3		4.35		4.1
		4.15		4.3		4.35		4.15
		4.05		4.4		4.3		4.15
		4.1		4.35		4.3		4.1
		4.1		4.4		4.35		3.9
		3.9		4.25		4.2		4.05
		3.9		4.25		4.2		4.15
		3.9		4.2		4.075
		3.95		4.2		4.1
	mean	4.025		4.295		4.2575		4.07813
	SEM	0.03184		0.02291		0.03376		0.03041
	Statistics method	Tukey's test in One-Way ANOVA
		9 days after inoculation
		WT		Coh1OE#1		Coh1OE#2		C-ΔCoh1
		4.5		4.8		4.8		4.6
		4.55		4.85		4.85		4.5
		4.6		4.8		4.8		4.475
		4.7		4.9		4.95		4.625
		4.6		5		4.9		4.7
		4.7		5		4.95
		4.45		4.8		4.7
		4.4		4.8		4.7
		4.5		4.7		4.7
		4.45		4.7		4.7
	mean	4.545		4.835		4.805		4.58
	SEM	0.03287		0.03337		0.03287		0.04138
	Statistics method	Tukey's test in One-Way ANOVA
		10 days after inoculation
		WT		Coh1OE#1		Coh1OE#2		C-ΔCoh1
		5.1		5.4		5.45		5.05
		5.05		5.25		5.3		5.1
		5		5.3		5.35		5.1
		5.15		5.45		5.35		5.2
		5.2		5.45		5.4		5.15
		5.2		5.45		5.35
		5		5.4		5.35
		4.95		5.5		5.2
		4.9		5.3		5.3
		4.9		5.3		5.3
	mean	5.045		5.38		5.335		5.12
	SEM	0.03609		0.02708		0.02115		0.0255
	Statistics method	Tukey's test in One-Way ANOVA
		11 days after inoculation
		WT		Coh1OE#1		Coh1OE#2		C-ΔCoh1
		5.4		5.85		6		5.45
		5.6		5.9		5.9		5.6
		5.55		5.8		6		5.6
		5.6		6		5.85		5.65
		5.7		5.9		5.85		5.7
		5.6		6		5.85
		5.3		5.85		5.7
		5.3		5.8		5.7
		5.35		5.85		5.75
		5.4		5.9		5.75
	mean	5.48		5.885		5.835		5.6
	SEM	0.04607		0.02242		0.035		0.04183
	Statistics method	Tukey's test in One-Way ANOVA
		12 days after inoculation
		WT		Coh1OE#1		Coh1OE#2		C-ΔCoh1
		5.95		6.2		6.4		6.1
		6		6.3		6.3		6.05
		5.9		6.4		6.35		6.1
		6.1		6.4		6.35		6.225
		6		6.45		6.4		6.35
		6.1		6.5		6.35
		5.8		6.3		6.3
		5.6		6.4		6.4
		5.9		6.4		6.4
		5.9		6.35		6.3
	mean	5.925		6.37		6.355		6.165
	SEM	0.0467		0.02708		0.01384		0.05454
	Statistics method	Tukey's test in One-Way ANOVA
		13 days after inoculation
		WT		Coh1OE#1		Coh1OE#2		C-ΔCoh1
		6.4		6.8		6.8		6.6
		6.45		6.65		6.8		6.675
		6.3		7.2		6.85		6.75
		6.75		7		6.95		6.75
		6.65		7		6.95		6.75
		6.6		7		7
	mean	6.525		6.94167		6.89167		6.705
	SEM	0.06922		0.07791		0.03516		0.03
	Statistics method	Tukey's test in One-Way ANOVA
		14 days after inoculation
		WT		Coh1OE#1		Coh1OE#2		C-ΔCoh1
		6.8		7.1		7.4		7.1
		6.9		7.3		7.45		7.175
		6.9		7.25		7.3		7.05
		6.8		7.3		7.4		7.2
		7		7.3		7.35		7.1
		7.1		7.2		7.2
		6.7		7.4		7.05
		6.5		7.3		7.1
		6.6		7.1		7.2
		6.65
	mean	6.795		7.25		7.27222		7.125
	SEM	0.0589		0.03333		0.04722		0.02739
	Statistics method	Tukey's test in One-Way ANOVA
S3B Fig	Condial yield
		WT		Coh1OE#1		Coh1OE#2		C-ΔCoh1
		15.9236		2.10191		1.58752		1.10459
		26.1147		2.73885		5.21479		1.7845
		25.4777		4.07643		6.32578		2.0872
		8.28025		3.88535		5.12549		4.5478
		21.0191		6.6879		2.21478		3.54789
		19.7452		3.25478		3.25478
		22.293
		15.2866
		21.0191
	mean	19.4621		3.79087		3.95386		2.6144
	SEM	1.85733		0.65141		0.76814		0.62672
	Statistics method	Tukey's test in One-Way ANOVA
S3D Fig	LT50 via topical inoculation
		WT		Coh1OE#1		Coh1OE#2		C-ΔCoh1
		7.7936		8.9348		7.9399		10.3038
		7.677		8.5952		9.9417		12.4587
		8.3799		14.4986		11.5824		11.4587
		8.1802		10.0817		8.6914
		9.7046		9.9348
		7.9171
	mean	8.2754		10.409		9.53885		11.4071
	SEM	0.30448		1.06113		0.79651		0.6226
	Statistics method	Tukey's test in One-Way ANOVA
S3E Fig	LT50 via injection
		WT		Coh1OE#1		Coh1OE#2		C-ΔCoh1
		4.2603		4.103		4.1543		5.4893
		4.2839		6.3857		4.1389		4.5459
		3.9112		4.7825		4.1032		4.1587
		3.4849		3.537		3.6808		4.1199
		3.9771		3.7077		4.0666
		3.8516		3.8163
	mean	3.9615		4.3887		4.02876		4.57845
	SEM	0.12045		0.43747		0.0883		0.31848
	Statistics method	Tukey's test in One-Way ANOVA

## Sheet: S4 Fig
S4B Fig	Relative normalized expression	MAA_04679
		SDY		Cuticle		Hemolymph
		1		0.9862		1.33182
		1		1.08197		0.66338
		1		0.94267		2.17546
	mean	1		1.00361		1.39022
	SEM	0		0.04114		0.43748
	Statistics method	Tukey's test in One-Way ANOVA
		MAA_04734
		SDY		Cuticle		Hemolymph
		1		1.10872		1.55111
		1		1.03701		1.8224
		1		2.92755		2.62789
	mean	1		1.69109		2.00047
	SEM	0		0.61857		0.32334
	Statistics method	Tukey's test in One-Way ANOVA
		MAA_02065
		SDY		Cuticle		Hemolymph
		1		2.1058		0.77946
		1		1.547		2.11651
		1		1.49934		2.3696
	mean	1		1.71738		1.75519
	SEM	0		0.1947		0.49331
	Statistics method	Tukey's test in One-Way ANOVA
		MAA_04246
		SDY		Cuticle		Hemolymph
		1		0.90996		2.09206
		1		0.89219		1.74376
		1		1.20755		1.73269
	mean	1		1.00323		1.85617
	SEM	0		0.10229		0.11799
	Statistics method	Tukey's test in One-Way ANOVA
		MAA_04846
		SDY		Cuticle		Hemolymph
		1		1.36421		2.30907
		1		0.78306		0.96626
		1		1.19706		1.11709
	mean	1		1.11478		1.46414
	SEM	0		0.17273		0.4247
	Statistics method	Tukey's test in One-Way ANOVA
		MAA_05326
		SDY		Cuticle		Hemolymph
		1		2.04065		0.97235
		1		1.62864		2.64271
		1		1.03727		1.3514
	mean	1		1.56885		1.65549
	SEM	0		0.29119		0.50559
	Statistics method	Tukey's test in One-Way ANOVA
		MAA_05985
		SDY		Cuticle		Hemolymph
		1		1.52056		1.26223
		1		2.25657		1.58614
		1		1.68091		1.44944
	mean	1		1.81935		1.4326
	SEM	0		0.22346		0.09388
	Statistics method	Tukey's test in One-Way ANOVA
		MAA_00272
		SDY		Cuticle		Hemolymph
		1		2.30161		0.9386
		1		1.2694		0.37597
		1		0.53538		0.67034
	mean	1		1.3688		0.66164
	SEM	0		0.51228		0.16248
	Statistics method	Tukey's test in One-Way ANOVA
		MAA_09293
		SDY		Cuticle		Hemolymph
		1		2.51603		1.73987
		1		1.4442		1.00394
		1		1.40048		1.56529
	mean	1		1.7869		1.43637
	SEM	0		0.36478		0.22201
	Statistics method	Tukey's test in One-Way ANOVA
S4C Fig	Relative normalized expression of Coh1
		∆Hat1		∆Hat1-Hdac1OE
		1		0.24445
		1		0.70624
		1		0.23586
		1		0.19917
	mean	1		0.34643
	SEM	0		0.12034
	Statistics method	One-Sample t-Test

## Sheet: S7 Fig
S7A Fig	Colony diameter	4 days after inoculation
		WT		∆Coh2-PCoh2-Coh2-FLAG		C-∆Coh2
		2		1.975		2
		2		2		2
		2		2		1.975
		1.9		1.9		1.9
		1.95		1.975		1.875
		1.9		1.9		1.8
		2		2		2
		1.8		1.975		1.9
		1.975		1.85		1.95
	mean	1.94722		1.95278		1.93333
	SEM	0.02299		0.01837		0.0232
	Statistics method	Tukey's test in One-Way ANOVA
		5 days after inoculation
		WT		∆Coh2-PCoh2-Coh2-FLAG		C-∆Coh2
		2.5		2.525		2.5
		2.5		2.5		2.5
		2.55		2.5		2.5
		2.3		2.3		2.3
		2.3		2.4		2.3
		2.3		2.35		2.3
		2.35		2.3		2.35
		2.35		2.35		2.4
		2.4		2.4		2.45
	mean	2.39444		2.40278		2.4
	SEM	0.03275		0.029		0.03005
	Statistics method	Tukey's test in One-Way ANOVA
		6 days after inoculation
		WT		∆Coh2-PCoh2-Coh2-FLAG		C-∆Coh2
		3		3.1		3
		3.1		3		2.975
		3		3		2.975
		2.8		2.8		2.85
		2.8		2.8		2.825
		2.85		2.8		2.8
		2.9		2.975		2.9
		2.95		2.925		2.9
		2.9		2.9		2.95
	mean	2.92222		2.92222		2.90833
	SEM	0.03345		0.03571		0.02394
	Statistics method	Tukey's test in One-Way ANOVA
		7 days after inoculation
		WT		∆Coh2-PCoh2-Coh2-FLAG		C-∆Coh2
		3.7		3.7		3.6
		3.7		3.7		3.6
		3.7		3.7		3.65
		3.2		3.2		3.325
		3.3		3.25		3.3
		3.3		3.2		3.2
		3.2		3.2		3.2
		3.25		3.25		3.2
		3.2		3.2		3.4
	mean	3.39444		3.37778		3.38611
	SEM	0.07748		0.08084		0.06196
	Statistics method	Tukey's test in One-Way ANOVA
		8 days after inoculation
		WT		∆Coh2-PCoh2-Coh2-FLAG		C-∆Coh2
		4.1		4.075		3.9
		4		4		3.975
		4.1		4		3.975
		3.7		3.75		3.8
		3.8		3.8		3.875
		3.85		3.825		3.8
		3.9		3.9		4
		3.925		3.925		4.1
		3.95		3.9		4.05
	mean	3.925		3.90833		3.94167
	SEM	0.0441		0.03511		0.03511
	Statistics method	Tukey's test in One-Way ANOVA
		9 days after inoculation
		WT		∆Coh2-PCoh2-Coh2-FLAG		C-∆Coh2
		4.6		4.5		4.5
		4.5		4.4		4.5
		4.6		4.4		4.25
		4.3		4.3		4.3
		4.325		4.375		4.4
		4.35		4.3		4.35
		4.4		4.35		4.3
		4.25		4.45		4.3
		4.4		4.475		4.325
	mean	4.41389		4.39444		4.35833
	SEM	0.04231		0.02385		0.03005
	Statistics method	Tukey's test in One-Way ANOVA
		10 days after inoculation
		WT		∆Coh2-PCoh2-Coh2-FLAG		C-∆Coh2
		5.1		5		4.975
		5.2		5.1		4.9
		5.15		4.95		5
		5		4.975		5.05
		5.05		4.9		5.1
		5.1		4.925		5.05
		4.875		4.875		4.8
		4.9		4.85		4.875
		4.9		4.8		4.8
	mean	5.03056		4.93056		4.95
	SEM	0.03948		0.02969		0.03703
	Statistics method	Tukey's test in One-Way ANOVA
		11 days after inoculation
		WT		∆Coh2-PCoh2-Coh2-FLAG		C-∆Coh2
		5.5		5.5		5.3
		5.4		5.4		5.35
		5.5		5.4		5.4
		5.425		5.35		5.3
		5.425		5.35		5.4
		5.4		5.325		5.425
		5.2		5.275		5.175
		5.25		5.275		5.2
		5.2		5.25		5.25
	mean	5.36667		5.34722		5.31111
	SEM	0.03975		0.02617		0.03008
	Statistics method	Tukey's test in One-Way ANOVA
		12 days after inoculation
		WT		∆Coh2-PCoh2-Coh2-FLAG		C-∆Coh2
		6.1		5.9		5.8
		5.9		5.9		5.85
		5.9		5.75		5.8
		6.1		5.7		5.7
		6		5.975		5.875
		6.05		6		5.9
		5.875		5.975		5.875
		5.9		5.95		6
		6		5.8		6.1
	mean	5.98056		5.88333		5.87778
	SEM	0.02998		0.03608		0.03896
	Statistics method	Tukey's test in One-Way ANOVA
		13 days after inoculation
		WT		∆Coh2-PCoh2-Coh2-FLAG		C-∆Coh2
		6.5		6.3		6.2
		6.4		6.2		6.3
		6.3		6.5		6.5
		6.45		6.1		6.3
		6.4		6.3		6.2
		6.4		6.5		6.4
		6.45		6.5		6.6
		6.5		6.525		6.5
		6.475		6.7		6.425
	mean	6.43056		6.40278		6.38056
	SEM	0.02115		0.06298		0.04673
	Statistics method	Tukey's test in One-Way ANOVA
		14 days after inoculation
		WT		∆Coh2-PCoh2-Coh2-FLAG		C-∆Coh2
		6.5		6.75		6.6
		6.6		6.7		6.7
		6.7		6.5		6.725
		6.5		6.6		6.5
		6.45		6.5		6.6
		6.6		6.7		6.7
	mean	6.55833		6.625		6.6375
	SEM	0.03745		0.04425		0.03521
	Statistics method	Tukey's test in One-Way ANOVA
S7B Fig	LT50
		WT		∆Coh2-PCoh2-Coh2-FLAG		C-∆Coh2
		7.4903		9.0745		8.0547
		8.5912		8.0547		7.5874
		7.9171		7.9854		7.8745
	mean	7.99953		8.37153		7.83887
	SEM	0.32046		0.35205		0.13607
	Statistics method	Tukey's test in One-Way ANOVA

## Sheet: S8 Fig
S8A Fig	Relative normalized expression
		WT-COH2-FLAG#1		WT-COH2-FLAG#2		Coh1OE-COH2-FLAG#1		Coh1OE-COH2-FLAG#2		Coh1OE-COH2-FLAG#3		Coh1OE-COH2-FLAG#4		Coh1OE-COH2-FLAG#5
		1		0.94467		0.81318		0.78535		0.63742		0.76015		0.87147
		1		1.21769		1.06498		1.21682		0.99398		1.09624		1.21768
		1		1.05906		0.94833		1.05915		0.93069		1.0829		0.79768
	mean	1		1.07381		0.94216		1.02044		0.85403		0.97976		0.96228
	SEM	0		0.07916		0.07275		0.12605		0.10983		0.10987		0.12946
	Statistics method	Tukey's test in One-Way ANOVA

[truncated: 6 more sheets: S9 Fig, S11A-1 Fig, S11A-2 Fig, S11A-3-Fig, S11B Fig, S11 Fig]
